# Supplementary material for: Semaphorin 3A-Neuropilin-1 Signaling Modulates MMP13 Expression in Human Osteoarthritic Chondrocytes
Source: Int J Mol Sci. 2022 Nov 16;23(22):14180. doi: 10.3390/ijms232214180 (PMC9699590; doi:10.3390/ijms232214180)
Supplement: Supplementary file 1 [file ijms-23-14180-s001.zip]

Archive with 1 entries (1 files):
- ijms-2026273-supplementary.pdf
